# Supplementary material for: Genetic and Molecular Characterization of a Self-Compatible Brassica rapa Line Possessing a New Class II S Haplotype
Source: Plants (Basel). 2021 Dec 20;10(12):2815. doi: 10.3390/plants10122815 (PMC8709392; doi:10.3390/plants10122815)
Supplement: Supplementary file 1 [file plants-10-02815-s001.zip]

Archive with 1 entries (1 files):
- plants-1471693-supplementary.pdf
